# Supplementary material for: Efficient Bioproduction of p-Hydroxybenzaldehyde β-Glucoside from p-Hydroxybenzaldehyde by Glycosyltransferase Mutant UGTBL1-Δ60
Source: Biology (Basel). 2025 Oct 3;14(10):1358. doi: 10.3390/biology14101358 (PMC12561349; doi:10.3390/biology14101358)
Supplement: Supplementary file 1 [file biology-14-01358-s001.zip]

Archive with 1 entries (1 files):
- biology-3842738-supplementary.pdf
